# Supplementary material for: Cervical Microbiota in Women with Preterm Prelabor Rupture of Membranes
Source: PLoS One. 2015 May 20;10(5):e0126884. doi: 10.1371/journal.pone.0126884 (PMC4439143; doi:10.1371/journal.pone.0126884)
Supplement: S1 Table — (XLS) [file pone.0126884.s001.xls]

## Sheet: graf%
		1	2	3	4	5	6	7	8	9	10	11	12	13	14	15	16	17	18	19	20	21	22	23	24	25	26	27	28	29	30	31	32	33	34	35	36	37	38	39	40	41	42	43	44	45	46	47	48
Suma	Species	CST I; woman 1	CST I; woman 2	CST I; woman 3	CST I; woman 4	CST I; woman 5	CST I; woman 6	CST I; woman 7	CST I; woman 8	CST I; woman 9	CST I; woman 10	CST I; woman 11	CST I; woman 12	CST I; woman 13	CST I; woman 14	CST I; woman 15	CST I; woman 16	CST I; woman 17	CST I; woman 18	CST I; woman 19	CST I; woman 20	CST I; woman 21	CST I; woman 22	CST I; woman 23	CST I; woman 24	CST I; woman 25	CST III; woman 26	CST III; woman 27	CST III; woman 28	CST III; woman 29	CST III; woman 30	CST III; woman 31	CST III; woman 32	CST III; woman 33	CST III; woman 34	CST III; woman 35	CST III; woman 36	CST III; woman 37	CST III; woman 38	CST IV-B; woman 39	CST IV-B; woman 40	CST IV-B; woman 41	CST IV-B; woman 42	CST IV-B; woman 43	CST IV-B; woman 44	CST IV-B; woman 45	CST IV-B; woman 46	CST IV-B; woman 47	CST IV-B; woman 48
43097	Lactobacillus crispatus	0.92437	0.965854	0.961007	0.903529	0.961508	0.961272	0.995323	0.994597	0.996671	0.998572	1	0.999266	0.998778	0.986637	0.994522	0.986905	0.97171	0.989447	0.981882	0.988636	0.988381	0.551392	0.758036	0.716235	0.69463	0	0	0	0	0.13852	0	0	0.00921187	0	0.00591716	0.00101937	0	0	0	0	0.000356379	0.026616	0	0	0	0.00420168	0	0.00853485
29479	Lactobacillus iners	0.0588235	0.0195122	0.0276198	0	0	0.00414938	0	0	0	0	0	0	0	0.00111359	0.00445053	0.00625	0	0	0	0.00162338	0.000726216	0	0.202867	0.141883	0.170003	0.706873	0.875192	0.812121	0.666175	0.84421	0.93786	0.908345	0.966223	0.991055	0.992604	0.996942	1	0.996964	0.0140845	0	0.132573	0	0.326786	0.300717	0.358739	0	0.00436681	0.0170697
10254	Gardnerella vaginalis	0	0	0	0	0	0	0	0	0	0	0	0	0	0	0	0	0.000428633	0.000502513	0	0	0	0.0331906	0.000434405	0	0.00985065	0.219003	0.102151	0.122424	0.00344149	0	0	0	0	0.00524368	0	0	0	0	0.0816901	0.0142379	0.0317177	0.307985	0.358957	0.508709	0.392904	0.302521	0.756914	0.379801
6467	Ureaplasma urealyticum/ parvum	0.000840336	0	0.00487409	0	0.00436508	0	0	0	0	0	0	0	0	0	0	0.000892857	0	0.000502513	0	0	0	0	0.0304083	0.00682128	0.0139816	0	0	0	0.117994	0.00690783	0.0593836	0.0725034	0.00102354	0	0	0.00101937	0	0	0	0.00753769	0.000712758	0.0471483	0	0.117572	0.00328515	0	0	0.00426743
5314	Sneathia sanguinegens	0	0	0	0	0	0	0	0	0	0	0	0	0	0	0	0	0	0	0	0	0	0.00107066	0	0	0	0	0	0	0	0		0	0	0	0	0	0	0	0.679437	0.859296	0.749109	0	0	0.0509734	0	0	0.136827	0.524893
1844	Lactobacillus jensenii	0.00756303	0.00243902	0	0	0.0146825	0.0262794	0	0	0	0	0	0	0	0.00111359	0	0.000892857	0	0	0	0	0	0	0.00608167	0.0491132	0.085796	0	0	0	0.00147493	0.0098164	0.000751691	0.00273598	0.0225179	0	0	0	0	0	0.00112676	0	0	0.603042	0.184219	0	0	0	0	0
424	Mycoplasma hominis/ sp.	0	0	0	0	0	0	0	0	0	0	0	0	0	0	0	0	0	0	0	0	0	0.380086	0	0	0	0	0	0	0.00884956	0	0	0	0	0	0	0	0	0	0	0	0	0	0	0.00281762	0	0	0	0
395	Lactobacillus johnsonii/gasseri/taiwanensis	0.000840336	0	0	0.00941176	0.0047619	0.00138313	0	0	0	0	0	0	0	0	0	0	0	0.00301508	0.0097561	0.00811688	0.00363108	0	0	0	0	0.000673854	0.00115207	0.00363636	0.000491642	0	0.000501128	0	0.00102354	0	0	0	0	0	0	0	0	0	0.019641	0.000512295	0.00328515	0.0252101	0.000363901	0
372	Lactobacillus gasseri	0	0.00487805	0	0	0	0	0	0	0	0	0	0	0	0	0	0	0.000857265	0	0.00209059	0	0	0	0	0	0	0	0	0	0	0	0	0	0	0	0	0	0	0	0	0	0	0	0.0785642	0	0	0	0	0
361	Chlamydia trachomatis	0	0	0	0	0	0	0	0	0	0	0	0	0	0	0	0	0	0	0	0	0	0	0	0	0	0	0	0.00121212	0	0	0	0	0	0	0	0	0	0	0	0	0.075196	0	0	0	0	0.62605	0	0
115	Lactobacillus delbrueckii	0	0	0	0	0.000396825	0	0	0	0	0	0	0	0	0	0	0	0	0	0	0	0	0	0.00130321	0.00136426	0.000317763	0	0.0030722	0.00969697	0	0	0	0	0	0	0	0	0	0	0	0.000837521	0	0.00228137	0.000338639	0	0.00065703	0	0	0
76	Lactobacillus acidophilus	0.00252101	0	0	0	0.000396825	0.00414938	0.00155885	0.00144092	0	0	0	0	0	0	0	0	0.0132876	0.00301508	0.00139373	0	0.00363108	0	0.000434405	0.0136426	0.000317763	0	0	0	0	0	0	0	0	0	0	0	0	0	0	0	0	0	0	0	0	0	0	0
2065	Lactobacillales	0.000840336	0.00731707	0.00487409	0.0776471	0.0138889	0.00207469	0.000779423	0.00252161	0.00272397	0.000713776	0	0.000733676	0.000610874	0.00334076	0.000342349	0.00327381	0.0025718	0	0.0018583	0.00162338	0.00290487	0.0278373	0.000434405	0.0259209	0.00921513	0.0101078	0.00460829	0.00848485	0.200098	0.000545355	0.000751691	0	0	0	0.00147929	0	0	0.00101215	0.0338028	0.00586265	0.000712758	0.0114068	0.00474094	0.000768443	0.0282523	0.00840336	0.00363901	0
1286	Actinomycetales	0.00168067	0	0	0.00470588	0	0	0.000779423	0.00108069	0	0.000713776	0	0	0	0.00334076	0.000684697	0.00119048	0.00214316	0.00301508	0.000464576	0	0.000726216	0	0	0.0300136	0.0025421	0.000673854	0.000768049	0	0.000983284	0	0	0.0143639	0	0.00308452	0	0	0	0	0	0.0410385	0.000712758	0.000760456	0	0	0.0295664	0.00420168	0	0
1108	Selenomonadales	0	0	0	0	0	0	0	0	0	0	0	0	0	0	0	0	0.00214316	0	0.000696864	0	0	0.00214133	0	0	0	0.0491914	0.0130568	0.0169697	0	0	0	0	0	0	0	0	0	0	0.0152113	0.0485762	0.00427655	0	0.0250593	0.00153689	0.174113	0	0.0826055	0.0583215
1044	Fusobacteriales	0	0	0	0	0	0	0	0	0	0	0	0	0	0	0	0.000297619	0.000428633	0	0.000696864	0	0	0	0	0	0	0	0	0	0	0	0	0	0	0	0	0	0	0	0	0.00167504	0.000356379	0	0	0	0	0	0	0
655	Clostridiales	0.00168067	0	0.0016247	0	0	0	0.00155885	0.000360231	0	0	0	0	0.000610874	0.00334076	0	0	0.00600086	0	0.00116144	0	0	0.00321199	0	0.00818554	0.00285987	0.00134771	0	0.0230303	0	0	0	0	0	0	0	0.00101937	0	0	0.00056338	0.0167504	0.00285103	0	0.00101592	0.00358607	0.00197109	0.0210084	0	0
608	Pasteurellales	0	0	0	0	0	0	0	0	0	0	0	0	0	0	0	0	0	0	0	0	0	0	0	0	0	0	0	0	0	0	0	0	0	0	0	0	0	0	0	0	0	0	0	0	0	0	0	0
416	Bacillales	0	0	0	0	0	0.000691563	0	0	0	0	0	0	0	0	0	0	0	0	0	0	0	0	0	0.00136426	0.000953289	0	0	0	0	0	0	0.000683995	0	0.000616903	0	0	0	0	0.163944	0	0.000356379	0	0	0.00998975	0.00065703	0	0	0
119	Pseudomonadales	0	0	0	0	0	0	0	0	0	0	0	0	0	0.00111359	0	0	0	0	0	0	0	0	0	0	0.00190658	0	0	0	0	0	0	0.000683995	0	0	0	0	0	0	0	0	0	0	0	0	0	0	0	0
103	Bifidobacteriales	0	0	0	0	0	0	0	0	0	0	0	0	0	0	0	0	0	0	0	0	0	0	0	0.00272851	0.000317763	0	0	0	0	0	0	0	0	0	0	0	0	0	0.0028169	0	0	0	0.000677277	0.000256148	0	0	0	0.00711238
95	Atopobium vaginae	0	0	0	0	0	0	0	0	0	0	0	0	0	0	0	0	0	0	0	0	0	0	0	0	0	0.0107817	0	0	0	0	0	0	0	0	0	0	0	0	0.00732394	0	0.000356379	0	0	0.000256148	0	0.00840336	0.0152838	0
91	Burkholderiales	0.000840336	0	0	0.00470588	0	0	0	0	0.000302663	0	0	0	0	0	0	0.000297619	0	0	0	0	0	0	0	0	0	0	0	0	0	0	0.000501128	0	0	0	0	0	0	0	0	0	0	0	0	0.00128074	0.00197109	0	0	0
54	Enterobacteriales	0	0	0	0	0	0	0	0	0	0	0	0	0	0	0	0	0	0	0	0	0	0	0	0	0.00190658	0	0	0	0.000491642	0	0.000250564	0	0	0	0	0	0	0	0	0	0	0.000760456	0	0.000256148	0.00262812	0	0	0
51	Spirochaetales	0	0	0	0	0	0	0	0	0	0	0	0	0	0	0	0	0	0	0	0	0	0	0	0	0	0	0	0	0	0	0	0	0	0	0	0	0	0	0	0	0	0	0	0.000512295	0	0	0	0
44	Sphingomonadales	0	0	0	0	0	0	0	0	0.000302663	0	0	0	0	0	0	0	0	0	0	0	0	0	0	0	0.000953289	0.000673854	0	0	0	0	0	0	0	0	0	0	0	0	0	0	0	0	0	0.000256148	0	0	0	0
32	Oscillatoriales	0	0	0	0	0	0	0	0	0	0	0	0	0	0	0	0	0	0	0	0	0	0	0	0	0	0	0	0	0	0	0	0	0	0	0	0	0	0	0	0	0	0	0	0	0	0	0	0
32	Sphingobacteriales	0	0	0	0	0	0	0	0	0	0	0	0	0	0	0	0	0	0	0	0	0	0	0	0	0.0025421	0	0	0	0	0	0	0	0	0	0	0	0	0	0	0	0	0	0	0	0.00131406	0	0	0
28	Rhizobiales	0	0	0	0	0	0	0	0	0	0	0	0	0	0	0	0	0	0	0	0	0	0	0	0	0.00190658	0	0	0	0	0	0	0	0	0	0	0	0	0	0	0	0.000356379	0	0	0	0.00065703	0	0	0
22	Methylophilales	0	0	0	0	0	0	0	0	0	0	0	0	0	0	0	0	0	0	0	0	0	0	0	0	0	0	0	0	0	0	0	0	0	0	0	0	0	0	0	0	0	0	0	0	0	0	0	0
17	Campylobacterales	0	0	0	0	0	0	0	0	0	0	0	0	0	0	0	0	0.000428633	0	0	0	0	0	0	0	0	0	0	0	0	0	0	0	0	0	0	0	0	0	0	0.00335008	0	0	0	0	0	0	0	0
85	other orders	0	0	0	0	0	0	0	0	0	0	0	0	0	0	0	0	0	0.000502513	0	0	0	0.00107066	0	0.00272851	0	0.000673854	0	0.00242424	0	0	0	0.000683995	0	0	0	0	0	0.00202429	0	0.000837521	0.000356379	0	0	0	0	0	0	0
	DIVERSITY INDICES
	Shannon-Wiener Diversity Index	1.29789	1.23663	0.740013	1.65105	1.62966	0.847467	1.08023	0.558046	1.26456	1.42929	0.775607	0.678975	0.996863	1.10166	1.79793	1.06534	0.906016	1.20727	0.792207	1.16875	0.957794	1.4499	1.90863	2.54329	2.0142	1.1318	1.5265	1.53684	1.54283	1.97216	1.3084	1.26553	0.578442	1.39821	0.359465	1.52534	1.06936	0.420989	2.55685	1.57594	1.72907	1.63285	2.28563	2.14922	2.32652	1.79779	1.74763	1.81156
	Shannon Entropy	1.87245	1.78409	1.06761	2.38196	2.3511	1.22264	1.55844	0.80509	1.82438	2.06203	1.11896	0.979554	1.43817	1.58936	2.59386	1.53697	1.3071	1.74172	1.14291	1.68615	1.3818	2.09177	2.75357	3.6692	2.90587	1.63284	2.20227	2.21719	2.22583	2.84522	1.88762	1.82577	0.834515	2.0172	0.518598	2.20059	1.54277	0.607359	3.68875	2.2736	2.49453	2.3557	3.29746	3.10068	3.35647	2.59366	2.5213	2.61353
	Species Richness (S)	41	18	36	24	52	37	26	36	34	22	8	16	21	34	22	45	53	38	53	16	19	39	58	62	88	34	48	50	58	54	45	39	17	43	17	18	23	18	69	53	54	49	54	64	71	22	37	40
	Total Abundance	1197	410	1234	427	2523	1447	1287	2779	3310	1406	993	1363	1641	903	2925	3368	2348	1993	4308	616	1377	943	2309	745	3157	1486	2606	840	2044	5509	4004	1492	977	3249	677	983	2888	989	1786	1205	2815	1321	2963	3915	1532	240	2757	711
	Simpson Diversity Index	0.411501	0.395586	0.770091	0.288287	0.344659	0.719597	0.470833	0.80045	0.437818	0.348909	0.574025	0.693887	0.49888	0.54778	0.209529	0.57398	0.63694	0.433794	0.648795	0.476118	0.556795	0.368438	0.274768	0.164366	0.243724	0.500285	0.453972	0.489014	0.395073	0.229792	0.400557	0.543605	0.790127	0.402198	0.888512	0.297794	0.439388	0.865888	0.11812	0.368803	0.336461	0.368104	0.156612	0.190131	0.170867	0.314271	0.270176	0.260529
	Evenness	0.349498	0.427846	0.206505	0.519515	0.412441	0.234696	0.331552	0.155726	0.358603	0.462397	0.372988	0.244888	0.327428	0.312407	0.581657	0.279863	0.228199	0.331887	0.199534	0.421537	0.325289	0.395764	0.470055	0.616237	0.449865	0.320954	0.394322	0.39285	0.379966	0.494401	0.343712	0.345436	0.204165	0.371747	0.126875	0.52773	0.341051	0.145652	0.603869	0.396933	0.433462	0.419559	0.572984	0.516779	0.545789	0.581612	0.483985	0.491086
	Species Richness - 80% diversity	2	2	1	3	3	1	2	1	2	3	2	1	2	2	4	2	2	2	2	2	2	2	4	8	4	2	3	3	3	5	2	2	1	3	1	4	2	1	7	2	4	3	6	5	6	4	4	3
	Chao-1	71	27.3333	43.3333	37.2	67	40.75	34.25	47.375	47	55	9	31	34.75	65.6667	25.75	114	87.3636	48.9091	81.1111	26	24	91.5	77.25	87	125.714	47.125	55.8571	73.1	112.167	82.5	91	65.25	22	77.2	29	30	33.5	22.2	94.0714	86.3333	86.5	74.6667	67.6	114.143	98.1875	33.25	50	78
[truncated: 13 more columns]
